# Supplementary material for: Identifying Less Burdensome and More Cost‐Efficient Incomplete Stepped Wedge Designs for Continuous Outcomes Collected via Repeated Cross‐Sections
Source: Stat Med. 2025 Apr 25;44(8-9):e70067. doi: 10.1002/sim.70067 (PMC12023839; doi:10.1002/sim.70067)
Supplement: Supplementary file 1 — Data S1. [file SIM-44-0-s002.zip]

Archive with 13 entries (7 files):
- Iterative-removals-CE-diffcl-main/
- Iterative-removals-CE-diffcl-main/.gitignore
- Iterative-removals-CE-diffcl-main/CRTVarAdj_func.R
- Iterative-removals-CE-diffcl-main/FigGenDf_func_v2_diffcl.R
- Iterative-removals-CE-diffcl-main/IterRemCst_func_v2_diffcl.R
- Iterative-removals-CE-diffcl-main/README.md
- Iterative-removals-CE-diffcl-main/app_cst_v2_diffcl.R
- Iterative-removals-CE-diffcl-main/rsconnect/
- Iterative-removals-CE-diffcl-main/rsconnect/documents/
- Iterative-removals-CE-diffcl-main/rsconnect/documents/app_cst_v2_diffcl.R/
- Iterative-removals-CE-diffcl-main/rsconnect/documents/app_cst_v2_diffcl.R/shinyapps.io/
- Iterative-removals-CE-diffcl-main/rsconnect/documents/app_cst_v2_diffcl.R/shinyapps.io/monash-biostat/
- Iterative-removals-CE-diffcl-main/rsconnect/documents/app_cst_v2_diffcl.R/shinyapps.io/monash-biostat/Iterative-removals-CE-diffcl.dcf
