# Supplementary material for: Identifying Less Burdensome and More Cost‐Efficient Incomplete Stepped Wedge Designs for Continuous Outcomes Collected via Repeated Cross‐Sections
Source: Stat Med. 2025 Apr 25;44(8-9):e70067. doi: 10.1002/sim.70067 (PMC12023839; doi:10.1002/sim.70067)
Supplement: Supplementary file 1 — Data S1. [file SIM-44-0-s002.zip › Iterative-removals-CE-diffcl-main/IterRemCst_func_v2_diffcl.R]

pow <- function(vars, effsiz,siglevel=0.05){
    z <- qnorm(1-siglevel/2)
    pow <- pnorm(sqrt(1/vars)*effsiz - z)
  return(pow)
}
# #################################################################
DsgnCst_diffcl <- function(Xdes,Tp, N_s,m, c, k,kprim,p,pprim, g, gprim){
  # Returns total trial cost, given:
  #   - number of total periods, Tp
  #   - Number of clusters per sequence, N_s
  #   - number of subjects per cluster-period, m
  #   - cost per cluster, c
  #   - cost of implementing the intervention condition in a cluster, k
  #   - cost of implementing the control condition in a cluster, kprim
  #   - cost per subject under intervention condition, p
  #   - cost per subject under control condition, pprim
  #   - restart cost under intervention condition, g
  #   - restart cost under control condition, gprim
  #   - number of sequences with at least one non-missing cell, S
  #   - total non-missing cells, o
  #   - length of gaps, l_I, l_C
  #   - number of gaps, n_I, n_C
  
  #num_elmnts <- length(N_s)
  #N_val <- numeric(num_elmnts)  # Create an empty vector to store N values
  
  n_I=numeric(Tp-1)
  len_gaps_1=numeric(Tp-1)
  n_C=numeric(Tp-1)
  len_gaps_2=numeric(Tp-1)
  I_S=numeric(Tp-1)
  I_SI=numeric(Tp-1)
  I_SC=numeric(Tp-1)
  T_SI=numeric(Tp-1)
  T_SC=numeric(Tp-1)
  #define custom function to calculate min
  custom_min <- function(x) {if (length(x)>0) min(x) else Inf}
  custom_max <- function(x) {if (length(x)>0) max(x) else Inf}
  
  cvec <- c()
  
  for (i in 1:(Tp-1)){
    #N_val[i] <- N_s[i]
    #length of gaps starting and ending with intervention condition
    l_I <- custom_min(which((Xdes[i,]==1))) < which(is.na(Xdes[i,])) &
      which(is.na(Xdes[i,]))  < custom_max(which((Xdes[i,]==1)))
    #length of gaps starting and ending with control condition
    l_C <- custom_min(which((Xdes[i,]==0))) < which(is.na(Xdes[i,])) &
      which(is.na(Xdes[i,]))  < custom_max(which((Xdes[i,]==0)))
    
    len_gaps_1[i]=sum(l_I)
    len_gaps_2[i]=sum(l_C)
    #identify the number of gaps under intervention condition
    n_I[i]=ifelse(sum(l_I)>0,1,0)
    n_I[i]=ifelse(sum(diff(which(is.na(Xdes[i,]))))!=sum(l_I)-1 & sum(l_I)>1,sum(diff(which(is.na(Xdes[i,]))[l_I==TRUE])>1)+1,n_I[i])
    #identify the number of gaps under control condition
    n_C[i]=ifelse(sum(l_C)>0,1,0)
    n_C[i]=ifelse(sum(diff(which(is.na(Xdes[i,]))))!=sum(l_C)-1 & sum(l_C)>1,sum(diff(which(is.na(Xdes[i,]))[l_C==TRUE])>1)+1,n_C[i])
    #count sequences that have at least one non-missing value.
    I_S[i]=ifelse(sum(!is.na(Xdes[i,]))>0,1,0)
    T_SI[i]=sum(Xdes[i,] == 1, na.rm = TRUE)
    T_SC[i]=sum(Xdes[i,] == 0, na.rm = TRUE)
    I_SI[i]=ifelse(any(Xdes[i, ] == 1, na.rm = TRUE), 1, 0)
    I_SC[i]=ifelse(any(Xdes[i, ] == 0, na.rm = TRUE), 1, 0)
    
    #cvec[i] <- c*N_val[i]*I_S[i]+m*p*N_val[i]*T_SI[i]+m*pprim*N_val[i]*T_SC[i]+g*N_val[i]*n_I[i]+gprim*N_val[i]*n_C[i]
     cvec[i] <- c*N_s[i]*I_S[i]+k*N_s[i]*I_SI[i]+kprim*N_s[i]*I_SC[i]+m*p*N_s[i]*T_SI[i]+
                                  m*pprim*N_s[i]*T_SC[i]+g*N_s[i]*n_I[i]+gprim*N_s[i]*n_C[i]
  }
  
  tot_cst <- sum(cvec)
  
  return(tot_cst)
}

#Calculate the cost efficiency metric
CEcal_diffcl = function(Xdes,N_s,m,rho0,r,type,c,k, kprim,p,pprim,g,gprim)  {
  
  Tp <- ncol(Xdes)
  S  <- nrow(Xdes)
  temp <- rep(seq(length(N_s)),times=N_s)

  CEmat<-matrix(data=NA, nrow=nrow(Xdes), ncol=ncol(Xdes))
  
  for(i in 1:nrow(Xdes)){
    for (j in 1:ncol(Xdes)){
      if(is.na(Xdes[i,j])==TRUE){
        CEmat[i,j] <- NA
      }
      else if(is.na(Xdes[i,j])==FALSE) {
        Xdesij <- Xdes
        Xdesij[i,j] <- NA
        Xdesij_cl <- Xdesij [temp,]
        CEmat[i,j] <- round((1/CRTVarGeneralAdj(Xdesij_cl,m,rho0,r,type))/
                         DsgnCst_diffcl(Xdesij,Tp, N_s,m, c, k, kprim,p,pprim, g, gprim),15)
        if (is.na(CEmat[i,j])==TRUE) {
          CEmat[i,j] <-1e-100
        }
      }
    }
  }
  return(CEmat)
}


IterRemove_diffcl_CE = function(Tp,N_s,m,rho0,r,type,c,k, kprim,p,pprim,g,gprim,effsiz,accept_pwr){
  
  S=Tp-1
  mval <- list()    #minimum lowest CE
  Xdlist <- list()  #design matrix
  Xdlist_cl <- list ()#full design matrix
  dlist <- list()   #cost efficiency matrix
  Xdlist[[1]] <- SWdesmat(Tp)
  dlist[[1]] <- CEcal_diffcl(Xdlist[[1]],N_s,m,rho0,r,type,c,k, kprim,p,pprim,g,gprim)
  cvec<- numeric()
  cvec[1]<-DsgnCst_diffcl(Xdlist[[1]],Tp, N_s,m, c, k, kprim, p,pprim, g, gprim)[[1]]
  varvec<- numeric()
  #Assuming unequal number of clusters per each sequence
  temp <- rep(seq(length(N_s)),times=N_s)
  Xdlist_cl[[1]] <- Xdlist[[1]] [temp,]
  varvec[1]<-CRTVarGeneralAdj(Xdlist_cl[[1]],m,rho0,r,type)
  pwvec<- numeric()
  pwvec[1]<- pow(varvec[1],effsiz,siglevel=0.05)*100

  if(accept_pwr < pwvec[1]) {
    #removal of single cells
    for (i in 2:(Tp*S-1)){ #most minimal design
      mval <- which(dlist[[i-1]]==max(dlist[[i-1]],na.rm = TRUE), arr.ind = TRUE)
      Xdlist[[i]]=Xdlist[[i-1]]
      #re-order indices by cluster and period
      #mval <- mval[order(mval[,1],mval[,2]),]
      #force R to return a matrix even when it has only one row
      mval <- mval[order(mval[,1], mval[,2]), , drop = FALSE]
      cellid <- mval[1,]
      clustid<-cellid[1]
      perid<-cellid[2]
      Xdlist[[i]][clustid,perid]<- NA
      #Xdlist[[i]][S+1-clustid,Tp+1-perid]<- NA
      cvec[i]=DsgnCst_diffcl(Xdlist[[i]],Tp,N_s, m, c, k, kprim, p,pprim, g,gprim)
      #make design matrix in cluster format  
      Xdlist_cl[[i]] <- Xdlist[[i]] [temp,]
      varvec[i]<-CRTVarGeneralAdj(Xdlist_cl[[i]],m,rho0,r,type)
      pwvec[i]<- pow(varvec[i],effsiz,siglevel=0.05)*100

      if (accept_pwr < pwvec[i]) {
        dlist[[i]] = 
          CEcal_diffcl(Xdlist[[i]],N_s,m,rho0,r,type,c,k, kprim,p,pprim,g,gprim)
      }
      else {
        Xdlist <- Xdlist[-i]
        cvec <- cvec[-i]
        varvec <- varvec[-i]
        pwvec <- pwvec[-i]
        break
      }
      
    }
    return(list(dlist, Xdlist, varvec, cvec,pwvec))
  }
  else {
    return(NULL)
  }
}
