# Supplementary material for: Identifying Less Burdensome and More Cost‐Efficient Incomplete Stepped Wedge Designs for Continuous Outcomes Collected via Repeated Cross‐Sections
Source: Stat Med. 2025 Apr 25;44(8-9):e70067. doi: 10.1002/sim.70067 (PMC12023839; doi:10.1002/sim.70067)
Supplement: Supplementary file 1 — Data S1. [file SIM-44-0-s002.zip › Iterative-removals-CE-diffcl-main/app_cst_v2_diffcl.R]

source("CRTVarAdj_func.R", local=TRUE)
source("IterRemCst_func_v2_diffcl.R", local=TRUE)
source("FigGenDf_func_v2_diffcl.R", local=TRUE)

library("shiny")
library("shinyBS")
library("shinyjs")
library("shinythemes")
library("ggplot2")
library("reshape2")
library("plyr")
library("swCRTdesign")
library("matrixcalc")
library("scales")
library("tidyverse")
library("Matrix")
library("plotly")
library("RColorBrewer")
library("tidyr")
library("memoise")


ui <- fluidPage(
  tags$head(includeHTML(("google-analytics.html"))),
  
  useShinyjs(),
    titlePanel(h1("Cost-efficient incomplete stepped wedge designs",
                  h2("Using an iterative approach"),
                  h3(""))),
    sidebarLayout(
        sidebarPanel(
            h4("Trial configuration"),
            sliderInput(inputId = "Tp", label = "Number of periods:",
                        min = 5, max = 20, value = 6,  step = 1,ticks = FALSE),
            numericInput("m",
                         "Number of subjects in each cluster-period, m:",
                         min = 1,
                         max=1000,
                         step = 1,
                         value = 7),

            radioButtons(inputId="varyingclusters",
                           label = "Allow varying number of clusters per sequence?", 
                           choices = c("No" , "Yes" ),selected="No"),
            conditionalPanel(
              condition = "input.varyingclusters == 'Yes'",
              textAreaInput("N_s", "Enter the number of clusters for each sequence (comma-separated):", 
                            placeholder = "E.g., 3, 4, 5", 
                            rows = 3),
              helpText("Enter a vector of numbers, one for each sequence (length: number of periods - 1).")
            ),
              # Conditional panel for when "No" is selected
              conditionalPanel(
                condition = "input.varyingclusters == 'No'",
                numericInput("fixed_N_s", "Enter a fixed number of clusters", 
                             min = 1, 
                             max = 50, 
                             value = 7),
                helpText("Specify a fixed number of clusters for all sequences.")
              ),
          
           hr(),
            
            h4("Correlation parameters"),
            
            numericInput("rho0", "Intra-cluster correlation",
                         min = 0,
                         max=1,
                         step = 0.001,
                         value = 0.05),
            radioButtons("type", label = ("Allow for decay correlation"),
                         choices = list("Yes" = 1, "No" = 0), selected = 1),
            numericInput("r",
                         "Cluster auto-correlation",
                         min = 0,
                         max=1,
                         step = 0.05,
                         value = 0.95),
            hr(),
            
            h4("Effect Size"),
            
            sliderInput("effsiz", "Effect size:",
                        min = 0.05, max = 1.0,
                        value = 0.26, step = 0.01,ticks = FALSE),
            
            hr(),
            
            h4("Power Constraint"),
            numericInput("accept_pwr", "Minimum acceptable power (%):",
                         min = 0, max = 100,
                         value = 80, step = 1),
            checkboxInput("only_min_power", "Only display designs with at least minimum acceptable power", TRUE),
            
            h4("Cost components"),
            
            # Input: Interval, cost per cluster
            numericInput("c", "Cost per cluster",
                         min = 100, max = 100000,
                         value = 2500, step = 100),
           #Input: Interval, cost of implementing the intervention condition in a cluster
           numericInput("k", "cost of implementing the intervention condition in a cluster",
                        min = 0, max = 100000,
                        value = 500, step = 100),
          # Input: Interval, cost of implementing the control condition in a cluster
           numericInput("kprim", "Cost of implementing the control condition in a cluster",
                        min = 0, max = 100000,
                        value = 0, step = 100),
           
            # Input: Interval, cost per subject receiving intervention 
            numericInput("p", "Cost per subject receiving intervention ",
                         min = 0, max = 5000,
                         value = 140, step = 10),
            
            # Input: Interval, cost per subject receiving control
            numericInput("pprim", "Cost per subject receiving control",
                         min = 0, max = 5000,
                         value = 80, step = 10),
            
            # Input: Interval, Cost of restarting an intervention condition
            numericInput("g", "Restart cost (intervention)",
                         min = 0, max = 50000,
                         value = 230, step = 50),
            bsTooltip("g","Cost of restarting an intervention condition","right"),
            # Input: Interval, Cost of restarting a control condition
            numericInput("gprim", "Restart cost (control)",
                         min = 0, max = 50000,
                         value = 0, step = 50),
            bsTooltip("gprim","Cost of restarting a control condition","right"),
            # clicks the button
            actionButton("update", "Update"),
        ),
        mainPanel(
            tabsetPanel(
              tabPanel("The optimal design",
                       uiOutput("plotheader8a"), uiOutput("plotheader8b"),
                       plotlyOutput("optplot"),
                       textOutput("opttext")
              ),
                tabPanel("The iterative removal of cluster-period cells",
                         uiOutput("plotheader1a"), uiOutput("plotheader1b"),
                         plotlyOutput("varREMplot"),
                         textOutput("CEremtext"),
                         
                            conditionalPanel(
                            condition = "input.varyingclusters=='Yes'",
                            textOutput("N_sTEXT"))
                         ),
               
                tabPanel("Relative cost efficiency",
                         uiOutput("plotheader6a"), uiOutput("plotheader6b"),
                         plotlyOutput("RCEplot"),
                         textOutput("RCEtext")
                ),
                tabPanel("Power",
                         uiOutput("plotheader4a"), uiOutput("plotheader4b"),
                         plotlyOutput("Powplot"),
                         textOutput("powtext")
                ),
                tabPanel("Variance",
                         uiOutput("plotheader2a"), uiOutput("plotheader2b"),
                         plotlyOutput("Varsplot"),
                         textOutput("vartext")
                ),
                tabPanel("Precision loss",
                         uiOutput("plotheader3a"), uiOutput("plotheader3b"),
                         plotlyOutput("Prelossplot"),
                         textOutput("Rvartext")
                ),
                
                tabPanel("Total cost",
                         uiOutput("plotheader5a"), uiOutput("plotheader5b"),
                         plotlyOutput("Cstplot"),
                         textOutput("csttext")
                ),
                tabPanel("Cost vs Variance",
                         uiOutput("plotheader7a"), uiOutput("plotheader7b"),
                         plotlyOutput("CstVarplot"),
                         textOutput("cstVartext")
                ),
                tabPanel("Contact us",
                         verbatimTextOutput("text")
                )
            )
        )
    )
)
server <- function(input, output, session) {
    output$CEremtext <- renderText({
        "Cost efficiency of progressively reduced stepped wedge designs"
    })
    output$opttext <- renderText({
      "..."
    })
    output$vartext <- renderText({
        "..."
    })
    output$Rvartext <- renderText({
        ""
    })
    output$powtext <- renderText({
        "..."
    })
    output$csttext <- renderText({
        "..."
    })
    output$RCEtext <- renderText({
        ""
    })
    output$cstVartext <- renderText({
        "..."
    })
    output$N_sTEXT <-renderText({ 
      paste("Number of clusters per sequence:", input$N_s)
    })
    
    output$text <- renderText({
        paste(
            "For more information please contact us:",
            "Monash University",
            "School of Public Health and Preventive Medicine",
            "553 St Kilda Road", 
            "Melbourne VIC 3004", 
            "Australia",
            "ehsan.rezaeidarzi@monash.edu", sep="\n")
    })
    values <- reactiveValues(
        Tp = 6,
        m = 7,
        N_s=c(7,7,7,7,7),
        rho0 = 0.05,
        r=0.95,
        type=1,
        effsiz=0.26,
        accept_pwr=80,
        only_min_power=TRUE,
        c=2500,
        k=500,
        kprim=0,
        p=140,
        pprim=80,
        g=230,
        gprim=0
    )
    
    observeEvent(input$update, {
        values$Tp <- input$Tp
        values$m <- input$m
        values$rho0 <- input$rho0
        values$r <- input$r
        values$type <- input$type
        values$effsiz <- input$effsiz
        values$accept_pwr<- input$accept_pwr
        values$only_min_power<- input$only_min_power
        values$c <- input$c
        values$k <- input$k
        values$kprim <- input$kprim
        values$p <- input$p
        values$pprim <- input$pprim
        values$g <- input$g
        values$gprim <- input$gprim
        
        if (input$varyingclusters == 'Yes') {
          # Convert text input to numeric vector and remove NA values in one step
          vec_N_s <- as.numeric(strsplit(input$N_s, ",")[[1]])
          vec_N_s <- vec_N_s[!is.na(vec_N_s)] # Remove NA values
          values$N_s <- vec_N_s
        } else if (input$varyingclusters == 'No') {
          # Process the single numeric input and replicate it
          fixed_clusters <- as.numeric(input$fixed_N_s)
          values$N_s <- rep(fixed_clusters, input$Tp - 1)
        }
        
        if (length(values$N_s) != (values$Tp - 1)) {
          showNotification("Length of vector must be Number of periods-1", 
                           type = "error", closeButton=TRUE, duration=NULL)
        }
    })
    
    output$plotheader1a <- eventReactive(input$update, {
        header1a()
    })
    output$plotheader1b <- eventReactive(input$update, {
        header1b()
    })
    header1a <- renderPrint({
        tags$h3("The iterative removal of cells using cost efficiency metric")
    })
    header1b <- renderPrint({
        tags$h4("")
    })
    output$plotheader2a <- eventReactive(input$update, {
        header2a()
    })
    output$plotheader2b <- eventReactive(input$update, {
        header2b()
    })
    header2a <- renderPrint({
        tags$h3("Variance of treatment effect estimator")
    })
    header2b <- renderPrint({
        tags$h4("Number of iterations")
    })
    output$plotheader3a <- eventReactive(input$update, {
        header3a()
    })
    output$plotheader3b <- eventReactive(input$update, {
        header3b()
    })
    header3a <- renderPrint({
        tags$h3("Precision loss compared to complete design")
    })
    header3b <- renderPrint({
        tags$h4("")
    })
    output$plotheader4a <- eventReactive(input$update, {
        header4a()
    })
    output$plotheader4b <- eventReactive(input$update, {
        header4b()
    })
    header4a <- renderPrint({
        tags$h3(paste0("Power to detect effect size of ", input$effsiz))
    })
    header4b <- renderPrint({
        tags$h4("Number of iterations")
    })
    output$plotheader5a <- eventReactive(input$update, {
        header5a()
    })
    output$plotheader5b <- eventReactive(input$update, {
        header5b()
    })
    header5a <- renderPrint({
        tags$h3("Trial cost by each design")
    })
    header5b <- renderPrint({
        tags$h4("")
    })
    output$plotheader6a <- eventReactive(input$update, {
        header6a()
    })
    output$plotheader6b <- eventReactive(input$update, {
        header6b()
    })
    header6a <- renderPrint({
        tags$h3("Relative cost efficiency = Cost efficiency of the progressively reduced designs / Cost efficiency of the complete design")
    })
    header6b <- renderPrint({
        tags$h4("Cost efficiency = Precision of the treatment effect / Total study cost")
    })
    output$plotheader7a <- eventReactive(input$update, {
        header7a()
    })
    output$plotheader7b <- eventReactive(input$update, {
        header7b()
    })
    header7a <- renderPrint({
        tags$h3("")
    })
    header7b <- renderPrint({
        tags$h4("")
    })

    ##option 2: fast    
    output$varREMplot <- renderPlotly({
        
        Xdlist <- list()  #design matrix
        Xdlist_cl <- list()
        varvec<- numeric()
        Xdlist[[1]] <- SWdesmat(values$Tp)

        temp <- rep(seq(length(values$N_s)),times=values$N_s)
        Xdlist_cl[[1]] <- Xdlist[[1]] [temp,]
        varvec[1]<-CRTVarGeneralAdj(Xdlist_cl[[1]],values$m, values$rho0, values$r, values$type)
        
        Inipow<- pow(varvec[1], values$effsiz,siglevel=0.05)*100
                   # values$effsiz,values$dist,dof,siglevel=0.05)*100
        tryCatch({
            FigRes <- FigGenDf(values$Tp, values$N_s, values$m, values$rho0, values$r, values$type, values$c,values$k,values$kprim, 
                               values$p, values$pprim, values$g, values$gprim, 
                               values$effsiz, ifelse ((values$only_min_power),values$accept_pwr,0))
                              # values$effsiz,values$accept_pwr,values$dist)
          
            color_palette <- colorRampPalette(brewer.pal(8, "YlGn"))(length(unique(FigRes[[2]]$value)) - 2)

            p1 <- plot_ly(FigRes[[2]], x = ~as.numeric(Period), xgap = 4, y = ~as.factor(Sequence), ygap = 4, frame = ~iter,
                          z = ~value, type = 'heatmap', colors = color_palette,
                          hoverinfo = "text", showscale = FALSE, hoverlabel = list(bordercolor = NULL, font = list(size = 14)),
                          hovertext = ~ifelse(value !=1e-100,
                                              paste("Xdvalue:", Xdvalue, "<br>CostEff:", value),
                                              paste("Xdvalue:", Xdvalue, "<br>CostEff:", 'CE cannot be calculated'))) %>%
                layout(plot_bgcolor = "gray", showlegend = FALSE,
                       xaxis = list(title = "Period", titlefont = list(size = 18), showline = TRUE,
                                    tickmode = "auto", tickfont = list(size = 16), nticks = 6, ticks = "inside",
                                    mirror = TRUE, showgrid = FALSE),
                       yaxis = list(title = "Sequence", titlefont = list(size = 18), tickfont = list(size = 16), autorange = "reversed",
                                    mirror = TRUE, showline = TRUE, showgrid = FALSE))
          
            p1
        }, error = function(e) {
            # If an error occurs, display a text message instead of the plot
              message <- paste0("Error: Unable to generate the plot.\n Please adjust the effect size or reduce the minimal acceptable power limit\n
            The initial power for effect size of", " ",values$effsiz," ","is"," ",format(round(Inipow,2),2),"%")
           
            plot_ly() %>%
                layout(title = message, font = list(size = 10, color = "Red"), margin = list(t = 50))
        }
      )
    })
    #The Optimal shematic design
    output$optplot <- renderPlotly({
      tryCatch({
      FigRes <- FigGenDf(values$Tp, values$N_s, values$m, values$rho0, values$r, values$type, values$c, values$k,values$kprim, 
                         values$p, values$pprim, values$g, values$gprim,
                         values$effsiz, values$accept_pwr)
      
      color_palette <- colorRampPalette(brewer.pal(8, "YlGn"))(length(unique(FigRes[[2]]$value)) - 2)
      
      itermax<- FigRes[[1]]$iter[which.max(FigRes[[1]]$RCE)]
      opt_df<-FigRes[[2]][FigRes[[2]]$iter==itermax,]
      opt <- plot_ly(opt_df, x = ~as.numeric(Period), xgap = 4, y = ~as.factor(Sequence), ygap = 4, frame = ~iter,
                     z = ~value, type = 'heatmap', colors = color_palette,
                     hoverinfo = "text", showscale = FALSE, hoverlabel = list(bordercolor = NULL, font = list(size = 14)),
                     hovertext = ~ifelse(value !=1e-100,
                                         paste("Xdvalue:", Xdvalue, "<br>CostEff:", value),
                                         paste("Xdvalue:", Xdvalue, "<br>CostEff:", 'CE cannot be calculated'))) %>%
        layout(plot_bgcolor = "gray", showlegend = FALSE,
               xaxis = list(title = "Period", titlefont = list(size = 18), showline = TRUE,
                            tickmode = "auto", tickfont = list(size = 16), nticks = 6, ticks = "inside",
                            mirror = TRUE, showgrid = FALSE),
               yaxis = list(title = "Sequence", titlefont = list(size = 18), tickfont = list(size = 16), autorange = "reversed",
                            mirror = TRUE, showline = TRUE, showgrid = FALSE))
      opt
     } , error = function(e) {
        # If an error occurs, display a text message instead of the plot
        message <- paste0("Error: No designs met the criteria")
        
        plot_ly() %>%
          layout(title = message, font = list(size = 10, color = "Red"), margin = list(t = 50))
      }
      )
    })
    
    output$Varsplot <- renderPlotly({
      tryCatch({
        FigRes <- FigGenDf(values$Tp, values$N_s, values$m, values$rho0, values$r, values$type, values$c, values$k,values$kprim, 
                           values$p, values$pprim, values$g, values$gprim,
                           values$effsiz, ifelse ((values$only_min_power),values$accept_pwr,0))
                         # values$effsiz, values$accept_pwr,values$dist)
        p2 <- generatePlotly(FigRes, ~iter, ~var, "Iteration", "Variance",
                             ~paste("Iteration:", iter, "<br>Variance:", round(var, 3)))
        p2
      } , error = function(e) {
        # If an error occurs, display a text message instead of the plot
        message <- paste0("Error: No designs met the criteria")
        
        plot_ly() %>%
          layout(title = message, font = list(size = 10, color = "Red"), margin = list(t = 50))
      }
      )
    })
    
    output$Prelossplot <- renderPlotly({
      tryCatch({
        FigRes <- FigGenDf(values$Tp, values$N_s, values$m, values$rho0, values$r, values$type, values$c, values$k,values$kprim, 
                           values$p, values$pprim, values$g, values$gprim, 
                           values$effsiz, ifelse ((values$only_min_power),values$accept_pwr,0))
                         # values$effsiz, values$accept_pwr,values$dist)
        p3 <- generatePlotly(FigRes, ~iter, ~Preloss, "Iteration", "Precision loss (%)",
                             ~paste("Iteration:", iter, "<br>Preloss:", format(round(Preloss, 2), 2), "%"))
        p3
      } , error = function(e) {
        # If an error occurs, display a text message instead of the plot
        message <- paste0("Error: No designs met the criteria")
        
        plot_ly() %>%
          layout(title = message, font = list(size = 10, color = "Red"), margin = list(t = 50))
      }
      )
    })
    output$Powplot <- renderPlotly({
      tryCatch({
        FigRes <- FigGenDf(values$Tp, values$N_s, values$m, values$rho0, values$r, values$type, values$c, values$k,values$kprim, 
                           values$p, values$pprim, values$g, values$gprim,
                           values$effsiz, ifelse ((values$only_min_power),values$accept_pwr,0))
                         # values$effsiz, values$accept_pwr,values$dist)
        p4 <- generatePlotly(FigRes, ~iter, ~power, "Iteration", "Power (%)",
                             ~paste("Iteration:", iter, "<br>Power:", format(round(power, 2), 2), "%"))
        p4
      } , error = function(e) {
        # If an error occurs, display a text message instead of the plot
        message <- paste0("Error: No designs met the criteria")
        
        plot_ly() %>%
          layout(title = message, font = list(size = 10, color = "Red"), margin = list(t = 50))
      }
      ) 
    })
    
    output$Cstplot <- renderPlotly({
      tryCatch({
        FigRes <- FigGenDf(values$Tp, values$N_s, values$m, values$rho0, values$r, values$type, values$c, values$k,values$kprim, 
                           values$p, values$pprim, values$g, values$gprim, 
                           values$effsiz, ifelse ((values$only_min_power),values$accept_pwr,0))
                         # values$effsiz, values$accept_pwr,values$dist)
        p5 <- generatePlotly(FigRes, ~iter, ~cost, "Iteration", "Cost ($)",
                             ~paste("Iteration:", iter, "<br>Cost:", "$", format(cost, big.mark = ",", scientific = FALSE)))
        p5
      } , error = function(e) {
        # If an error occurs, display a text message instead of the plot
        message <- paste0("Error: No designs met the criteria")
        
        plot_ly() %>%
          layout(title = message, font = list(size = 10, color = "Red"), margin = list(t = 50))
      }
      ) 
    })
    output$CstVarplot<-renderPlotly({
      tryCatch({
        FigRes <-  FigGenDf(values$Tp, values$N_s, values$m, values$rho0, values$r, values$type, values$c, values$k,values$kprim, 
                            values$p, values$pprim, values$g, values$gprim,
                            values$effsiz, ifelse ((values$only_min_power),values$accept_pwr,0))
                          # values$effsiz,values$accept_pwr,values$dist)
        p6 <- generatePlotly(FigRes, ~var, ~cost, "Variance", "Cost ($)",
                             ~paste("Iteration:", iter, "<br>Cost:","$",format(cost,big.mark=",",scientific=FALSE) ,
                               "<br>Variance:",  round(var,4),
                               "<br>Power:",  format(round(power,2),2),"%"))
        p6
      } , error = function(e) {
        # If an error occurs, display a text message instead of the plot
        message <- paste0("Error: No designs met the criteria")
        
        plot_ly() %>%
          layout(title = message, font = list(size = 10, color = "Red"), margin = list(t = 50))
      }
      ) 
    })
    #Relative cost efficiency plot
    output$RCEplot<-renderPlotly({
      tryCatch({
        FigRes <-  FigGenDf(values$Tp, values$N_s, values$m, values$rho0, values$r, values$type, values$c, values$k,values$kprim, 
                            values$p, values$pprim, values$g, values$gprim,
                            values$effsiz, ifelse ((values$only_min_power),values$accept_pwr,0))
                            # values$effsiz,values$accept_pwr,values$dist)
        p7 <- generatePlotly(FigRes, ~iter, ~RCE, "Iteration", "Relative Cost Efficiency (RCE)",
                             ~paste("Iteration:", iter, "<br>Cost:","$",format(cost,big.mark=",",scientific=FALSE)
                                         ,"<br>RCE", round(RCE,4)))
        p7
      } , error = function(e) {
        # If an error occurs, display a text message instead of the plot
        message <- paste0("Error: No designs met the criteria")
        
        plot_ly() %>%
          layout(title = message, font = list(size = 10, color = "Red"), margin = list(t = 50))
      }
      ) 
    })
}
    # Run the application
    shinyApp(ui = ui, server = server)
    
    
    
    
