# Supplementary material for: Identifying Less Burdensome and More Cost‐Efficient Incomplete Stepped Wedge Designs for Continuous Outcomes Collected via Repeated Cross‐Sections
Source: Stat Med. 2025 Apr 25;44(8-9):e70067. doi: 10.1002/sim.70067 (PMC12023839; doi:10.1002/sim.70067)
Supplement: Supplementary file 1 — Data S1. [file SIM-44-0-s002.zip › Iterative-removals-CE-diffcl-main/rsconnect/documents/app_cst_v2_diffcl.R/shinyapps.io/monash-biostat/Iterative-removals-CE-diffcl.dcf]

name: Iterative-removals-CE-diffcl
title: Iterative-removals-CE-diffcl
username:
account: monash-biostat
server: shinyapps.io
hostUrl: https://api.shinyapps.io/v1
appId: 12368208
bundleId: 9463533
url: https://monash-biostat.shinyapps.io/Iterative-removals-CE-diffcl/
asMultiple: FALSE
asStatic: FALSE
ignoredFiles: all_estimates_SW.csv|README.md|SuppInfo_Figures.R|time_records_SW.csv
